# Supplementary material for: Contrasting niche dynamics in the invasion processes of two congeneric dinoflagellates
Source: Sci Rep. 2025 Aug 10;15:29261. doi: 10.1038/s41598-025-13849-9 (PMC12336341; doi:10.1038/s41598-025-13849-9)
Supplement: Supplementary file 1 — Supplementary Material 1 [file 41598_2025_13849_MOESM1_ESM.xlsx]

## Sheet: Sheet1
Longitude Latitude species
-80.716294 35.26518 C hirundinella
-135.241044 57.05018 C hirundinella
-105.287377 40.04987 C hirundinella
-72.032039 41.43095 C hirundinella
-111.98779 40.58261 C hirundinella
39.6001 60.6975 C hirundinella
-97.751303 32.40624 C hirundinella
-98.450771 32.8794 C hirundinella
-73.164418 42.10249 C hirundinella
39.4907 60.6193 C hirundinella
43.940707 56.33794 C hirundinella
9.616492 59.22846 C hirundinella
10.3287 59.2428 C hirundinella
20.33597 63.71049 C hirundinella
-97.840948 30.17025 C hirundinella
8.654774 59.48038 C hirundinella
-71.412867 41.72418 C hirundinella
-72.151983 43.9232 C hirundinella
9.730608 59.14747 C hirundinella
-84.969738 44.81649 C hirundinella
11.84622 60.74262 C hirundinella
-69.780836 44.52534 C hirundinella
-99.465773 19.52959 C hirundinella
10.747399 59.6909 C hirundinella
12.887298 48.8254 C hirundinella
10.799328 59.80307 C hirundinella
10.479324 60.39041 C hirundinella
-95.095981 43.44648 C hirundinella
10.53388 60.30199 C hirundinella
11.390668 53.65526 C hirundinella
-7.003889 41.23861 C hirundinella
115.22 24.29 C hirundinella
-71.554782 42.79147 C hirundinella
-73.451685 41.25963 C hirundinella
-81.527159 41.21648 C hirundinella
7.1828 50.82616 C hirundinella
-93.807278 44.19789 C hirundinella
5.802666 58.70457 C hirundinella
5.807345 58.86549 C hirundinella
-95.119801 43.34965 C hirundinella
-72.224735 41.50157 C hirundinella
10.165 59.1726 C hirundinella
18.0035 62.8365 C hirundinella
39.7943 59.7441 C hirundinella
39.1731 59.9712 C hirundinella
72.08616 40.44687 C hirundinella
-72.149534 41.87787 C hirundinella
17.70217 62.97983 C hirundinella
41.3205 59.9507 C hirundinella
-72.280233 41.8034 C hirundinella
-72.125888 41.73022 C hirundinella
Page 1 of 23 Journal of Phycology
-122.781213 38.61222 C hirundinella
18.38358 59.26851 C hirundinella
4.392004 51.06634 C hirundinella
144.8985 -37.842 C hirundinella
-73.340242 42.22524 C hirundinella
-72.422583 41.81943 C hirundinella
5.421094 59.55252 C hirundinella
5.043568 60.32081 C hirundinella
128.87004 71.74669 C hirundinella
126.78038 71.75695 C hirundinella
-81.21274 29.66216 C hirundinella
5.200833 51.22528 C hirundinella
145.11501 -38.077 C hirundinella
11.58 58.23 C hirundinella
6.87225 44.3786 C hirundinella
71.71046 41.16078 C hirundinella
3.322521 50.84352 C hirundinella
-8.96054 52.92623 C hirundinella
12.88441 52.39836 C hirundinella
6.69444 44.23188 C hirundinella
27.43343 58.58933 C hirundinella
4.811925 52.68557 C hirundinella
27.2888 58.44403 C hirundinella
27.48742 58.23278 C hirundinella
27.10338 58.8245 C hirundinella
27.33263 58.78192 C hirundinella
27.5887 58.11782 C hirundinella
22.24217 65.67233 C hirundinella
21.27533 65.33433 C hirundinella
73.06622 40.7701 C hirundinella
4.330554 52.13624 C hirundinella
6.134876 52.69355 C hirundinella
6.495838 51.64093 C hirundinella
6.079812 52.1113 C hirundinella
13.704985 68.23616 C hirundinella
4.517603 52.04683 C hirundinella
4.657063 51.44425 C hirundinella
5.130566 51.5282 C hirundinella
6.055545 52.4765 C hirundinella
4.223585 51.87639 C hirundinella
5.540483 52.87316 C hirundinella
5.21303 52.39708 C hirundinella
5.425585 52.43225 C hirundinella
10.841699 45.88439 C hirundinella
21.5045 65.32583 C hirundinella
127.49287 71.575 C hirundinella
7.444 44.0574 C hirundinella
21.67583 65.41667 C hirundinella
127.1791 71.96819 C hirundinella
5.146583 50.96134 C hirundinella
4.68316 52.1369 C hirundinella
7.029285 53.17113 C hirundinella
Journal of Phycology Page 2 of 23
-66.7697 45.1827 C hirundinella
17.4833 62.29403 C hirundinella
-66.110001 45.86 C hirundinella
4.766239 51.80918 C hirundinella
4.614556 51.88052 C hirundinella
5.597948 51.91366 C hirundinella
5.125887 50.8414 C hirundinella
22.673 65.8885 C hirundinella
4.491444 51.94871 C hirundinella
4.933574 51.88712 C hirundinella
4.329421 52.02988 C hirundinella
5.14948 51.93158 C hirundinella
4.553001 51.7835 C hirundinella
5.563297 52.12044 C hirundinella
-4.956048 54.91983 C hirundinella
5.017554 51.68981 C hirundinella
-4.585192 56.06447 C hirundinella
-4.67618 56.21802 C hirundinella
9.895883 53.72988 C hirundinella
5.54274 51.43237 C hirundinella
4.736837 51.70018 C hirundinella
5.956009 52.75597 C hirundinella
5.316375 51.69531 C hirundinella
4.660105 51.62315 C hirundinella
4.496635 51.49779 C hirundinella
4.352208 51.5917 C hirundinella
-0.344 5.56 C hirundinella
6.463768 52.59165 C hirundinella
8.08362 47.4954 C hirundinella
11.413511 47.26967 C hirundinella
11.499166 46.51895 C hirundinella
6.65695 52.60675 C hirundinella
6.509711 53.20588 C hirundinella
5.827113 51.7613 C hirundinella
6.361129 52.6819 C hirundinella
4.875245 51.60038 C hirundinella
6.697384 53.2002 C hirundinella
3.893124 51.50385 C hirundinella
5.163944 52.05796 C hirundinella
10.603618 54.19394 C hirundinella
10.677815 53.70046 C hirundinella
4.488396 52.20179 C hirundinella
4.377743 51.40387 C hirundinella
10.441104 54.16611 C hirundinella
4.120482 51.98628 C hirundinella
5.863923 52.95094 C hirundinella
-1.112852 53.49656 C hirundinella
6.76224 51.43696 C hirundinella
13.120802 52.57482 C hirundinella
5.867693 51.17714 C hirundinella
6.065706 53.23887 C hirundinella
7.157413 53.08563 C hirundinella
Page 3 of 23 Journal of Phycology
6.687974 52.38389 C hirundinella
4.753163 52.0531 C hirundinella
6.209463 51.49523 C hirundinella
5.722156 51.85901 C hirundinella
4.925841 52.24566 C hirundinella
5.994828 51.92081 C hirundinella
6.078558 52.88096 C hirundinella
6.189784 52.98379 C hirundinella
4.578597 52.44182 C hirundinella
4.911555 52.15601 C hirundinella
5.887789 53.12827 C hirundinella
4.89449 52.45597 C hirundinella
6.200049 52.25574 C hirundinella
6.011709 51.67102 C hirundinella
6.038067 53.06451 C hirundinella
5.11481 52.28968 C hirundinella
5.860245 51.07607 C hirundinella
4.656581 51.97575 C hirundinella
147.03547 -43.1066 C hirundinella
5.082304 52.17167 C hirundinella
5.680077 53.00356 C hirundinella
5.890753 52.83921 C hirundinella
6.099379 51.27033 C hirundinella
5.433867 51.82283 C hirundinella
6.529141 52.09526 C hirundinella
5.224739 51.82664 C hirundinella
6.076903 51.56629 C hirundinella
6.13978 51.14773 C hirundinella
5.670741 51.2407 C hirundinella
11.017014 63.61557 C hirundinella
6.67142 52.04391 C hirundinella
5.250057 59.44232 C hirundinella
10.149135 59.47852 C hirundinella
10.511533 63.40316 C hirundinella
17.89773 69.35268 C hirundinella
126.69086 72.37822 C hirundinella
126.32513 72.35162 C hirundinella
128.07557 72.19591 C hirundinella
125.31221 72.49231 C hirundinella
125.75718 72.33149 C hirundinella
5.96999 50.91041 C hirundinella
5.262461 59.29794 C hirundinella
10.417378 59.85489 C hirundinella
13.116658 52.47212 C hirundinella
9.706795 61.76855 C hirundinella
5.722338 58.95623 C hirundinella
5.512761 60.21266 C hirundinella
5.86265 51.31145 C hirundinella
5.841652 50.85764 C hirundinella
5.738806 50.96636 C hirundinella
11.138004 60.14966 C hirundinella
11.268531 63.90942 C hirundinella
Journal of Phycology Page 4 of 23
10.836723 60.81788 C hirundinella
5.167572 59.79591 C hirundinella
10.732564 63.41591 C hirundinella
6.063656 51.471 C hirundinella
5.699517 52.91014 C hirundinella
5.469131 52.99814 C hirundinella
4.922985 52.62582 C hirundinella
10.311308 60.15324 C hirundinella
6.021375 58.49347 C hirundinella
5.974729 51.38339 C hirundinella
4.077676 51.84767 C hirundinella
4.328473 51.69781 C hirundinella
5.305002 60.45331 C hirundinella
10.540086 59.92177 C hirundinella
6.067916 62.3445 C hirundinella
4.671055 52.32512 C hirundinella
6.630884 51.94906 C hirundinella
7.850338 63.4164 C hirundinella
8.032631 58.17498 C hirundinella
11.324264 60.33785 C hirundinella
8.533653 59.37588 C hirundinella
15.483596 67.32956 C hirundinella
11.089821 61.56587 C hirundinella
5.702091 50.80107 C hirundinella
10.533816 61.13507 C hirundinella
6.660289 59.89473 C hirundinella
5.774763 60.24805 C hirundinella
13.912967 66.94622 C hirundinella
6.783336 62.29039 C hirundinella
0.236961 51.85685 C hirundinella
0.287691 52.31291 C hirundinella
-1.30544 52.73061 C hirundinella
127.52994 71.05121 C hirundinella
-150.470381 60.83539 C hirundinella
14.56547 57.14205 C hirundinella
-2.9907 54.3721 C hirundinella
26.14194 58.20722 C hirundinella
7.56208 44.10907 C hirundinella
-41.035987 -9.4206 C hirundinella
-54.148056 -31.8686 C hirundinella
-64.413183 -32.1934 C hirundinella
-65.745324 -28.2599 C hirundinella
50.73075 32.73121 C hirundinella
27.486193 -25.3308 C hirundinella
111.000737 30.82731 C hirundinella
35.697774 33.57118 C hirundinella
116.321233 28.53628 C hirundinella
29.343162 -25.4277 C hirundinella
102.874467 24.56165 C hirundinella
18.124538 53.23641 C hirundinella
37.503875 40.97285 C hirundinella
112.414042 22.53344 C hirundinella
Page 5 of 23 Journal of Phycology
10.648456 45.60311 C hirundinella
35.636275 32.61744 C hirundinella
151.119878 -31.349 C hirundinella
27.859434 -25.7401 C hirundinella
15.554646 43.921 C hirundinella
19.989828 51.46522 C hirundinella
36.699012 -0.62307 C hirundinella
-101.279778 20.8903 C hirundinella
136.186191 35.31285 C hirundinella
-73.73238 41.12244 C hirundinella
-92.239639 44.85756 C hirundinella
136.904055 36.25756 C hirundinella
120.91107 23.8631 C hirundinella
-79.795352 43.74103 C hirundinella
-51.0583333 -29.0833 C furcoides
-51.1641667 -29.1103 C furcoides
-36.9980694 -7.88902 C furcoides
-36.8390278 -7.88489 C furcoides
-36.1418722 -7.49789 C furcoides
-45.7966667 -23.3342 C furcoides
-49.2758333 -25.3847 C furcoides
-53.4919444 -25.5361 C furcoides
-43.8808333 -22.6703 C furcoides
-42.6065556 -21.8546 C furcoides
-49.0661111 -25.8219 C furcoides
-52.7463889 -25.9886 C furcoides
-49.5294444 -25.4742 C furcoides
-50.9836278 -20.2742 C furcoides
-49.4547222 -25.3247 C furcoides
-51.6633333 -26.0083 C furcoides
-50.5573194 -29.2928 C furcoides
-52.115 -25.7936 C furcoides
-75.4538556 6.510894 C furcoides
-53.9519139 -23.6454 C furcoides
-53.3673167 -22.7962 C furcoides
-46.6608306 -23.5817 C furcoides
-49.0977778 -25.3994 C furcoides
31.51666667 40.7 C furcoides
121.0225 14 C furcoides
127.4333333 37.48333 C furcoides
102.5958333 16.66667 C furcoides
126.35 42.3 C furcoides
-47.8711389 -21.9117 C furcoides
-53.2252778 -29.0794 C furcoides
-48.8719444 -25.1403 C furcoides
-45.97 -21.1917 C furcoides
-75.6007611 6.361558 C furcoides
-38.0331944 -9.45905 C furcoides
-37.9752028 -9.52951 C furcoides
-49.2110167 -16.5653 C furcoides
-37.8088389 -9.6076 C furcoides
-53.3488889 -29.625 C furcoides
Journal of Phycology Page 6 of 23
-53.3025667 -22.7213 C furcoides
-48.5422694 -17.7935 C furcoides
-54.1480556 -31.8686 C furcoides
-52.3772222 -29.9953 C furcoides
176.410509 -38.133 C furcoides
176.58703 -38.0519 C furcoides
176.47138 -38.0414 C furcoides
-73.050826 -36.8008 C furcoides
-57.926083 -31.255 C furcoides
-53.2401 -29.2501 C furcoides
-56.442031 -27.4593 C furcoides
-65.352671 -25.2777 C furcoides
-64.507774 -25.2433 C furcoides
-46.4051 -23.3617 C furcoides
-46.417464 -22.9323 C furcoides
-45.322849 -21.0546 C furcoides
-45.550345 -21.0277 C furcoides
-45.417677 -21.024 C furcoides
-46.086919 -20.924 C furcoides
-45.636284 -20.8672 C furcoides
-46.1201 -20.8177 C furcoides
-45.921263 -20.7768 C furcoides
-45.744308 -20.7201 C furcoides
-46.130614 -20.7132 C furcoides
-46.243437 -20.6892 C furcoides
-46.000481 -20.6546 C furcoides
-45.781345 -20.62 C furcoides
-45.619823 -20.5814 C furcoides
-43.455339 -20.4478 C furcoides
-66.0928 -17.5348 C furcoides
-47.89206 -15.8367 C furcoides
-47.847226 -15.734 C furcoides
-40.421428 -13.8643 C furcoides
-38.221791 -9.42111 C furcoides
-40.90923 -9.3821 C furcoides
-38.248211 -9.31458 C furcoides
-38.786267 -8.7809 C furcoides
-35.767907 -7.97604 C furcoides
-36.126256 -7.96906 C furcoides
-75.495893 6.104247 C furcoides
-80.059053 22.05503 C furcoides
31.471829 22.1793 C furcoides
90.453259 22.57103 C furcoides
88.340252 22.63663 C furcoides
32.701381 23.02655 C furcoides
121.598704 24.91057 C furcoides
89.441735 26.32612 C furcoides
-85.840606 41.32102 C furcoides
-79.841485 43.28756 C furcoides
10.44424 54.18175 C furcoides
-2.985697 54.3621 C furcoides
18.571774 59.84403 C furcoides
Page 7 of 23 Journal of Phycology
-46.631858 -23.8268 C furcoides
-46.728196 -23.7452 C furcoides
18.193056 54.33917 C furcoides
24.8038 60.161 C furcoides
18.383056 59.63306 C furcoides
20.936414 47.69804 C furcoides
20.515553 47.49408 C furcoides
20.732248 46.92608 C furcoides
17.055022 52.41114 C furcoides
17.86377 46.86877 C furcoides
21.871615 53.94138 C furcoides
-35.12537 -7.97344 C furcoides
-51.327 -30.1597 C furcoides
-50.201667 -21.1169 C furcoides
